# Supplementary material for: Respiratory Syncytial Virus: Willingness towards a Future Vaccine among Pregnant Women in Italy
Source: Vaccines (Basel). 2023 Nov 4;11(11):1691. doi: 10.3390/vaccines11111691 (PMC10674197; doi:10.3390/vaccines11111691)
Supplement: Supplementary file 1 [file vaccines-11-01691-s001.zip]

Archive with 1 entries (1 files):
- vaccines-2665833-supplementary.pdf
